# Supplementary material for: Inflammatory Markers and Immune Response to Pneumococcal Vaccination in HIV-Positive and -Negative Adults
Source: PLoS One. 2016 Mar 1;11(3):e0150261. doi: 10.1371/journal.pone.0150261 (PMC4773189; doi:10.1371/journal.pone.0150261)
Supplement: S1 File — Trends Statement Checklist: Trends Statement checklist for the study Inflammatory Markers and Immune Response to Pneumococcal vaccination in HIV-positive and -negative adults. Study Protocol: IRB Approved Study protocol for the assessment of Immune Response to Pneumococcal vaccination in HIV-positive adults. (ZIP) [file pone.0150261.s006.zip]

Archive with 9 entries (9 files):
- IRB Study Protocol_Page_1.tif
- IRB Study Protocol_Page_2.tif
- IRB Study Protocol_Page_3.tif
- IRB Study Protocol_Page_4.tif
- IRB Study Protocol_Page_5.tif
- IRB Study Protocol_Page_6.tif
- S Trends Checklist_Page_1.tif
- S Trends Checklist_Page_2.tif
- S Trends Checklist_Page_3.tif
